# Supplementary material for: Prioritization of Physio-Biochemical Selection Indices and Yield-Attributing Traits toward the Acquisition of Drought Tolerance in Chickpea (Cicer arietinum L.)
Source: Plants (Basel). 2023 Sep 5;12(18):3175. doi: 10.3390/plants12183175 (PMC10534892; doi:10.3390/plants12183175)
Supplement: Supplementary file 1 [file plants-12-03175-s001.zip]

Archive with 1 entries (1 files):
- plants-2585535-supplementary.pdf
